# Supplementary material for: Integrated irrigation of water and fertilizer with superior self-correcting fuzzy PID control system
Source: PLoS One. 2025 May 22;20(5):e0324448. doi: 10.1371/journal.pone.0324448 (PMC12097580; doi:10.1371/journal.pone.0324448)
Supplement: S1 File — (ZIP) [file pone.0324448.s001.zip]

Archive with 18 entries (17 files):
- dataset/
- dataset/Fig.12 Simulation curves depicting both the original system behavior.txt
- dataset/Fig.12-Fig.13----Simulation curves.slx
- dataset/Fig.13 Step Response simulation curves depicting.txt
- dataset/Fig.14 -15  Comparison of EC value control.slx
- dataset/Fig.14 Comparison of EC value control test results under.txt
- dataset/Fig.15The simulation results of the anti-interference test on the EC value control model for the water fertilizer solution.txt
- dataset/Fig.16 Comparison of pH control test results.slx
- dataset/Fig.18 Comparison of EC value control test results under.txt
- dataset/Fig.19 Comparison of pH control test results---The algorithm S-Function in this article.slx
- dataset/Fig.19 Comparison of pH control test results---The algorithm S-Function in this article.txt
- dataset/Fig.22 EC value control test results.slx
- dataset/Fig.23 Comparison of pH control experiments.slx
- dataset/Fig.8 Comparison of Gaussian membership function curves for self-correcting fuzzy PID control.txt
- dataset/Fig.9 Membership function of Kd.txt
- dataset/Fig.9 Membership function of Ki.txt
- dataset/Fig.9 Membership function of Kp.txt
- dataset/Main code of initialization function.txt
