# Supplementary material for: Integrated irrigation of water and fertilizer with superior self-correcting fuzzy PID control system
Source: PLoS One. 2025 May 22;20(5):e0324448. doi: 10.1371/journal.pone.0324448 (PMC12097580; doi:10.1371/journal.pone.0324448)
Supplement: S1 File — (ZIP) [file pone.0324448.s001.zip › dataset/Fig.12 Simulation curves depicting both the original system behavior.txt]

%%####################################################################
%%#### %Step Response simulation curves depicting both the original system behavior and the impact of local fuzzy PID control of Two Order System
%%#### integrated irrigation control system for water and fertilizer
%%###################################################################
%%## to apply this to different equations do the following
%%## online self-adjusting fuzzy PID control
%%## deviation change rate 
%%## for a  original system behavior and the impact of local fuzzy PID control on the overall system parameters system do the following
## then  original system behavior as always with the above thins
%%##local fuzzy PID control on the overall 
 %declare the parameters of the optimization
% local fuzzy PID control of Two Order System
%%µÚÒ»²½£º±äÁ¿³õÊ¼»¯
clc %ÇåÆÁ
clear all ;
close all;
%%µÚ¶þ²½£º¸ø¶¨·¶Î§ local fuzzy PID control on the overall system
 %K=1;
  %T=49.2;
  %Tao=10;
  %num=25;
  %den=[1 7 25];
  %G=tf(num,den);
  %S=tf(¡®s¡¯);
%PID¿ØÖÆÆ÷Éè¼Æ
  %Kp=1.2*T/(K*tao);
  %Ti=2*tao;
  %Td=0.5*tao;
  %Gc=Kp*(1+1(Ti*s)+Ti*s);
  %Gk=Gc*G;
  %sys=feedback(Gk,1.-1);
  %step(sys,¡¯r--);%ÇóPID¿ØÖÆ×÷ÓÃÏÂÏµÍ³µ¥Î»½×Ô¾ÏìÓ¦Ïß£¬ÏßÐÎÎªºìÉ«ÐéÏß£»
wn=4;
 kosai=[0.15:0.25:0.4];
wn=4;
 kosai=[0.15:0.25:0.4];
%%µÚÈý²½×îÖÕÐèÒªÇúÏß±È½Ï¶Ô±ÈÖµ£º
 %figure(1)
%·ÂÕæ
 hold on
 for i=kosai
     num=wn.^2;
     den=[1,2*i*wn,wn.^2];
     step(num,den)
 end
grid  off

%%µÚËÄ²½×îÖÕÐèÒªÇúÏß±È½Ï·¶Î§£º
 % xlabel¶¨ÒåxÖáµÄ²ÎÊý;
%xlabel ('t/s','FontSize',22);
xlabel ('t/s','FontSize',22);
 % ylabel¶¨ÒåyÖáµÄ²ÎÊý;
%ylabel ('A/mm','FontSize',22);
ylabel ('A/mm','FontSize',22); 
 %legendµÄ²ÎÊý;
legend('1- Original simulation curve','2-Local PID Control Curve');
 % gtextµÄ²ÎÊý;    
gtext('1','FontSize',22)
gtext('2','FontSize',22)
%%µÚ°Ë²½£º¿ØÖÆÍ¼ÏñµÄ´ó¡¢Ð¡¼°Î»ÖÃ£»  
set(gcf,'Units','centimeters','Position',[1 1 7 5]);%ÉèÖÃÍ¼Æ¬´óÐ¡Îª7cm¡Á5cm
%get hanlde to current axis·µ»Øµ±Ç°Í¼ÐÎµÄµ±Ç°×ø±êÖáµÄ¾ä±ú,
%(the first element is the relative distance of the axes to the left edge of the figure,...
%the second the vertical distance from the bottom, and then the width and height;
set(gca,'Position',[.13 .17 .80 .74]);%ÉèÖÃxyÖáÔÚÍ¼Æ¬ÖÐÕ¼µÄ±ÈÀý
set(get(gca,'XLabel'),'FontSize',22);%Í¼ÉÏÎÄ×ÖÎª30 point
 set(get(gca,'YLabel'), 'FontSize',22);
set(get(gca,'TITLE'),'FontSize',22);
set(gca,'fontsize',22);
set(gca,'linewidth',0.8); %×ø±êÏß´Ö0.8°õ
set(gca,'box','off');%Controls the box around the plotting area
set(get(gca,'Children'),'linewidth',2.5);%ÉèÖÃÍ¼ÖÐÏß¿í2.5°õ

%%µÚ¾Å²½£ºÍ¼¿òµÄÎ»ÖÃ£»  
box off
ax2 = axes('Position',get(gca,'Position'),...
'XAxisLocation','top',...
'YAxisLocation','right',...
'Color','none',...
'XColor','k','YColor','k');
set(ax2,'YTick', []);
set(ax2,'XTick', []);
box on
