# Supplementary material for: Integrated irrigation of water and fertilizer with superior self-correcting fuzzy PID control system
Source: PLoS One. 2025 May 22;20(5):e0324448. doi: 10.1371/journal.pone.0324448 (PMC12097580; doi:10.1371/journal.pone.0324448)
Supplement: S1 File — (ZIP) [file pone.0324448.s001.zip › dataset/Fig.13 Step Response simulation curves depicting.txt]

wn=4;
 kosai=[0.15:0.25:0.4];
 figure(1)
 hold on
 for i=kosai
     num=wn.^2;
     den=[1,2*i*wn,wn.^2];
     step(num,den)
 end
grid  off
xlabel ('t/s','FontSize',22)
ylabel ('A/mm','FontSize',22)
legend('1- Original simulation curve','2-Local PID Control Curve');


gtext('1','FontSize',22)
gtext('2','FontSize',22)

set(gcf,'Units','centimeters','Position',[1 1 7 5]);%ÉèÖÃÍ¼Æ¬´óÐ¡Îª7cm¡Á5cm
%get hanlde to current axis·µ»Øµ±Ç°Í¼ÐÎµÄµ±Ç°×ø±êÖáµÄ¾ä±ú,
%(the first element is the relative distance of the axes to the left edge of the figure,...
%the second the vertical distance from the bottom, and then the width and height;
set(gca,'Position',[.13 .17 .80 .74]);%ÉèÖÃxyÖáÔÚÍ¼Æ¬ÖÐÕ¼µÄ±ÈÀý
set(get(gca,'TITLE'),'FontSize',22);
set(gca,'fontsize',22);
set(gca,'linewidth',2); %×ø±êÏß´Ö2°õ
set(gca,'box','off');%Controls the box around the plotting area
