# Supplementary material for: Integrated irrigation of water and fertilizer with superior self-correcting fuzzy PID control system
Source: PLoS One. 2025 May 22;20(5):e0324448. doi: 10.1371/journal.pone.0324448 (PMC12097580; doi:10.1371/journal.pone.0324448)
Supplement: S1 File — (ZIP) [file pone.0324448.s001.zip › dataset/Fig.18 Comparison of EC value control test results under.txt]

%%####################################################################
%%#### %Comparison of EC value control test results under
%%#### PID control
%%#### Fuzzy PID control
%%#### Self-correcting fuzzy PID control
%%###################################################################
%%µÚÒ»²½£º±äÁ¿³õÊ¼»¯
clc %ÇåÆÁ
clear all ;
close all;
%%µÚ¶þ²½£º¸ø¶¨·¶Î§ fuzzy PID control on the overall system
 %K=1;
  %T=49.2;
  %Tao=10;
  %num=25;
  %den=[1 7 25];
  %G=tf(num,den);
  %S=tf(¡®s¡¯);
%PID¿ØÖÆÆ÷Éè¼Æ
  %Kp=1.2*T/(K*tao);
  %Ti=2*tao;
  %Td=0.5*tao;
  %Gc=Kp*(1+1(Ti*s)+Ti*s);
  %Gk=Gc*G;
  %sys=feedback(Gk,1.-1);
  %step(sys,¡¯r--);%ÇóPID¿ØÖÆ×÷ÓÃÏÂÏµÍ³µ¥Î»½×Ô¾ÏìÓ¦Ïß£¬ÏßÐÎÎªºìÉ«ÐéÏß£»

%%µÚ¶þ²½£ºComparison of EC value control test results under
clear;
t=[0:0.01:10];
d0=[20];
n=[1 3 2];
s0=tf(d0,n);
s=feedback(s0,1);
k=step(s,t);
%%µÚËÄ²½£º×îÖÕÐèÒªÇúÏß±È½Ï·¶Î§
%·Â
plot(50*t,k,'linewidth',2);
Kp=10;
if ishold~=1,hold on,end;
for Kd=1:2:3
        d=[2.2*Kd*Kp,2.1*Kp];
        g0=tf(d,n);
        g=feedback(g0,1);
        y=step(g,t);
        plot(50*t,1.1*y,'linewidth',2);
        if ishold~=1,hold on ,end
    
end
grid  off
% xlabel¶¨ÒåxÖáµÄ²ÎÊý;
%xlabel ('Time/s')
xlabel ('Time/s')
% ylabel¶¨ÒåyÖáµÄ²ÎÊý;
%ylabel ('EC/(ms/cm');
ylabel ('EC/(ms/cm');
plot([0,350],[0.975,0.975],'k--','linewidth',4)
%legendµÄ²ÎÊý£»
legend('1- PID control ', '2- Fuzzy PID control ', '3- Self correcting Fuzzy PID control ');
axis([0 350 0 1.6]);
%gtextµÄ²ÎÊý£»
gtext('1','FontSize',22)
gtext('2','FontSize',22)
gtext('3','FontSize',22)


title('P_2 Irrigation schemes 1');

%%µÚÎå²½£º¿ØÖÆÍ¼ÏñµÄ´ó¡¢Ð¡¼°Î»ÖÃ£»
set(gcf,'Units','centimeters','Position',[10 10 3.5 2]);%ÉèÖÃÍ¼Æ¬´óÐ¡Îª7cm¡Á5cm
%get hanlde to current axis·µ»Øµ±Ç°Í¼ÐÎµÄµ±Ç°×ø±êÖáµÄ¾ä±ú,
%(the first element is the relative distance of the axes to the left edge of the figure,...
%the second the vertical distance from the bottom, and then the width and height;
set(gca,'Position',[.13 .17 .50 .64]);%ÉèÖÃxyÖáÔÚÍ¼Æ¬ÖÐÕ¼µÄ±ÈÀý
set(get(gca,'XLabel'),'FontSize',20);%Í¼ÉÏÎÄ×ÖÎª30 point
 set(get(gca,'YLabel'), 'FontSize',22);
set(get(gca,'TITLE'),'FontSize',22);
set(gca,'fontsize',22);
set(gca,'linewidth',1.38); %×ø±êÏß´Ö0.8°õ
set(gca,'box','off');%Controls the box around the plotting area
%%µÚÁù²½£ºÍ¼¿òµÄÎ»ÖÃ£»
box off
ax2 = axes('Position',get(gca,'Position'),...
'XAxisLocation','top',...
'YAxisLocation','right',...
'Color','none',...
'XColor','k','YColor','k');
set(ax2,'YTick', []);
set(ax2,'XTick', []);
box on
