# Supplementary material for: Integrated irrigation of water and fertilizer with superior self-correcting fuzzy PID control system
Source: PLoS One. 2025 May 22;20(5):e0324448. doi: 10.1371/journal.pone.0324448 (PMC12097580; doi:10.1371/journal.pone.0324448)
Supplement: S1 File — (ZIP) [file pone.0324448.s001.zip › dataset/Fig.19 Comparison of pH control test results---The algorithm S-Function in this article.txt]

%%####################################################################
%%#### %The algorithm S-Function in this article 
%%#### One is the objective function evaluated by the system performance evaluation index ITAE
%%#### The second is the algorithm main program
%%#### includes the ke, kec, kp, ki, and kd assignment modules
%%#### loop of identification value
%%###################################################################
%%#### assigns the optimal value obtained from PID optimization
%%####  uses the Sim function to write the objective function program%%#### five modules mentioned above
%%#### five modules mentioned above
%%#### connecting the PID optimization algorithm with the Simulink simulation model
%%#### loop of identification value
%%#### The main statements of the objective function are as follows
%%#### function z=Fun(x) 
%%#### global runtime 
%%#### global rin 
%%###################################################################
%%## to apply this to different equations do the following
function z=Fun(x) 
global runtime 
global rin 
assignin('base','ke',x(1)); 
assignin('base','kec',x(2)); 
assignin('base','kp',x(3)); 
assignin('base','ki',x(4)); 
assignin('base','kd',x(5)); 
sim('FUZZYPID',[0,runtime]); 
y=fitness.signals.values; 
z=y(end,1); 
