# Supplementary material for: Integrated irrigation of water and fertilizer with superior self-correcting fuzzy PID control system
Source: PLoS One. 2025 May 22;20(5):e0324448. doi: 10.1371/journal.pone.0324448 (PMC12097580; doi:10.1371/journal.pone.0324448)
Supplement: S1 File — (ZIP) [file pone.0324448.s001.zip › dataset/Fig.8 Comparison of Gaussian membership function curves for self-correcting fuzzy PID control.txt]

%%####################################################################
%%#### %Comparison of Gaussian membership function curves for self-correcting fuzzy PID control 
%%#### Gaussian function model  optimization
%%#### With combination of approximate graphical relationship operator
%%#### loop of identification value
%%###################################################################
%%## to apply this to different equations do the following
%%## online self-adjusting fuzzy PID control
%%## deviation change rate 
%%## for a membership Gaussian curves of the online self-adjusting fuzzy PID control  parameters system do the following
%%## then output fuzzy PID is U1(k) as always with the above thins
%%##U2(k) is defined as the membership degree Gaussian function curve
 %declare the parameters of the optimization

% Comparison of Gaussian membership function curves for self-correcting fuzzy PID control
%%µÚÒ»²½£º±äÁ¿³õÊ¼»¯
clc %ÇåÆÁ
clear all ;
close all;
%%µÚ¶þ²½£º¸ø¶¨·¶Î§ Comparison of Gaussian membership function curves
time=0:1:24;
tem=[15,14,14,14,14,15,16,18,20,20,23,25,28,31,32,31,29,27,25,24,22,20,18,17,16];
f=inline('x(1)*exp(-x(2)*(t-x(3)).^2)+x(4)','x','t');
x0=[30 0.1 15 14];
x=lsqcurvefit(f,x0,time,tem)
%%µÚÈý²½×îÖÕÐèÒªÇúÏß±È½Ï¶Ô±ÈÖµ£º
%·ÂÕæ
plot(time,tem,'b.:',time,f(x,time),'r');
 % xlabel¶¨ÒåxÖáµÄ²ÎÊý;
%xlabel ('Time(s)');
xlabel ('Time(s)');
 % ylabel¶¨ÒåyÖáµÄ²ÎÊý;
%ylabel ('A/mm','FontSize',22);
ylabel ('A(mm)'); 
 %titleµÄ²ÎÊý; 
title('Gaussian membership function curves');
 % gtextµÄ²ÎÊý;    
gtext('1','FontSize',22)
gtext('2','FontSize',22)
%%µÚËÄ²½£º¿ØÖÆÍ¼ÏñµÄ´ó¡¢Ð¡¼°Î»ÖÃ£»  
set(gcf,'Units','centimeters','Position',[10 10 70 50]);%ÉèÖÃÍ¼Æ¬´óÐ¡Îª7cm¡Á5cm
%get hanlde to current axis·µ»Øµ±Ç°Í¼ÐÎµÄµ±Ç°×ø±êÖáµÄ¾ä±ú,
%(the first element is the relative distance of the axes to the left edge of the figure,...
%the second the vertical distance from the bottom, and then the width and height;
set(gca,'Position',[.13 .17 .80 .74]);%ÉèÖÃxyÖáÔÚÍ¼Æ¬ÖÐÕ¼µÄ±ÈÀý
set(get(gca,'XLabel'),'FontSize',22);%Í¼ÉÏÎÄ×ÖÎª30 point
 set(get(gca,'YLabel'), 'FontSize',22);
set(get(gca,'TITLE'),'FontSize',22);
set(gca,'fontsize',22);
set(gca,'linewidth',0.8); %×ø±êÏß´Ö0.8°õ
set(gca,'box','off');%Controls the box around the plotting area
set(get(gca,'Children'),'linewidth',2.5);%ÉèÖÃÍ¼ÖÐÏß¿í2.5°õ
%%µÚÎå²½£ºÍ¼¿òµÄÎ»ÖÃ£»  
box off
ax2 = axes('Position',get(gca,'Position'),...
'XAxisLocation','top',...
'YAxisLocation','right',...
'Color','none',...
'XColor','k','YColor','k');
set(ax2,'YTick', []);
set(ax2,'XTick', []);
box on
