# Supplementary material for: Integrated irrigation of water and fertilizer with superior self-correcting fuzzy PID control system
Source: PLoS One. 2025 May 22;20(5):e0324448. doi: 10.1371/journal.pone.0324448 (PMC12097580; doi:10.1371/journal.pone.0324448)
Supplement: S1 File — (ZIP) [file pone.0324448.s001.zip › dataset/Fig.9 Membership function of Ki.txt]

clear all;
close all;
 
T=0.1;
x1=-1:T:1;
x2=-1:T:1;
 
L=2;
h=0.2;
N=L/h+1;
 
for i=1:1:N     %N MF
  for j=1:1:N
    e1(i)=-1+L/(N-1)*(i-1);
    e2(j)=-1+L/(N-1)*(j-1);
     gx(i,j)=0.52+0.1*e1(i)^3+0.28*e2(j)^3-0.06*e1(i)*e2(j);
    end
end
 
df=zeros(L/T+1,L/T+1);
cf=zeros(L/T+1,L/T+1);
for m=1:1:N                       %u1´Ó1±äµ½N
   if m==1
        u1=trimf(x1,[-1,-1,-1+L/(N-1)]);   %u1=1
   elseif m==N
        u1=trimf(x1,[1-L/(N-1),1,1]);      % u1=1
   else
    u1=trimf(x1,[e1(m-1),e1(m),e1(m+1)]); 
   end

for n=1:1:N                              %u2 ´Ó1±äµ½N
   if n==1
      u2=trimf(x2,[-1,-1,-1+L/(N-1)]);   % u2=1  
   elseif n==N
      u2=trimf(x2,[1-L/(N-1),1,1]);      % u2=N
   else 
      u2=trimf(x2,[e2(n-1),e2(n),e2(n+1)]);
   end

    for i=1:1:L/T+1
      for j=1:1:L/T+1
        d=df(i,j)+u1(i)*u2(j);
        df(i,j)=d;
        c=cf(i,j)+gx(m,n)*u1(i)*u2(j);
        cf(i,j)=c; 
      end
   end
end
end
 
for i=1:1:L/T+1
    for j=1:1:L/T+1
        f(i,j)=cf(i,j)/df(i,j);
        y(i,j)=0.52+0.1*x1(i)^3+0.28*x2(j)^3-0.06*x1(i)*x2(j);
    end
end
surf(x1,x2,1.32* f-0.62*y)

title('Membership function of K_i');
xlabel('E','FontSize',26);
ylabel('EC','FontSize',26);
zlabel('K_i','FontSize',26);
set(get(gca,'XLabel'),'FontSize',26);%Í¼ÉÏÎÄ×ÖÎª30 point
 set(get(gca,'YLabel'), 'FontSize',26);
set(get(gca,'ZLabel'), 'FontSize',26);
set(get(gca,'TITLE'),'FontSize',26);
set(gca,'fontsize',26);
set(gca,'linewidth',0.8); %×ø±êÏß´Ö0.8°õ
set(gca,'box','off');%Controls the box around the plotting area
set(get(gca,'Children'),'linewidth',2.5);%ÉèÖÃÍ¼ÖÐÏß¿í2.5°õ
