# Supplementary material for: Integrated irrigation of water and fertilizer with superior self-correcting fuzzy PID control system
Source: PLoS One. 2025 May 22;20(5):e0324448. doi: 10.1371/journal.pone.0324448 (PMC12097580; doi:10.1371/journal.pone.0324448)
Supplement: S1 File — (ZIP) [file pone.0324448.s001.zip › dataset/Main code of initialization function.txt]

%%####################################################################
%%#### %Main code of initialization function 
%%#### One is the objective function evaluated by the system performance evaluation index ITAE
%%#### The second is the algorithm main program
%%#### includes the ke, kec, kp, ki, and kd assignment modules
%%#### loop of identification value
%%###################################################################
%%#### assigns the optimal value obtained from PID optimization
%%####  uses the Sim function to write the objective function program
%%#### five modules mentioned above
%%#### five modules mentioned above
%%#### connecting the PID optimization algorithm with the Simulink simulation model
%%#### loop of identification value
%%#### The main statements of the objective function are as follows
%%#### function z=Fun(x) 
%%#### global runtime 
%%#### global rin 
%%###################################################################
%%## to apply this to Main code of initialization function do the following
%%## fuzzyPID.fis

C1max=1.5;
C2max=1.5;
C1min=0.5;
C2min=0.5;
maxgen=100;
sizepop=0.5;
vartotal=5;
V_min=-0.2*(x_max-x_min);
V_max=-0.2*(x_max-x_min);
wmax=0.5;
wmin=0.2;
stagnation Threshold=50;
resetPercentage=0.4;
stagnationCount=0;
fuzzyPID=readfis(¡®fuzzyPID.fis¡¯)
